# Supplementary material for: Statistical inference of the time-varying structure of gene-regulation networks
Source: BMC Syst Biol. 2010 Sep 22;4:130. doi: 10.1186/1752-0509-4-130 (PMC2955603; doi:10.1186/1752-0509-4-130)
Supplement: Additional file 3 — Supplementary Dataset S1 - Full edge list of the inferred time varying networks of the 'benomyl' data. [file 1752-0509-4-130-S3.XLS]

## Sheet: BenomylDataSet
Cluster number	GENE	t1 = 30s	t2 = 2min	t3 = 4min	t4 = 10min	t5 = 20min
Cluster1	YRR1	NO TF	NO TF	YAP1 (BF > 12)	YAP1 (BF > 12)	YAP1 (BF > 12)
	PCA1	NO TF	NO TF	YAP1 (BF > 12)	YAP1 (BF > 12)	YAP1 (BF > 12)
	RIB1	NO TF	NO TF	YAP1 (BF > 12)	YAP1 (BF > 12)	YAP1 (BF > 12)
	GPX2	NO TF	NO TF	YAP1 (BF > 12)	YAP1 (BF > 12)	YAP1 (BF > 12)
	DRE2	NO TF	NO TF	YAP1 (BF > 12)	YAP1 (BF > 12)	YAP1 (BF > 12)
	YKR070W	NO TF	NO TF	YAP1 (BF > 12)	YAP1 (BF > 12)	YAP1 (BF > 12)
	LYS21	NO TF	NO TF	YAP1 (BF > 12)	YAP1 (BF > 12)	YAP1 (BF > 12)
	TRR1	NO TF	NO TF	YAP1 (BF > 12)	YAP1 (BF > 12)	YAP1 (BF > 12)
	YCF1	NO TF	NO TF	YAP1 (BF > 12)	YAP1 (BF > 12)	YAP1 (BF > 12)
	YIL172C	NO TF	NO TF	YAP1 (BF > 12)	YAP1 (BF > 12)	YAP1 (BF > 12)
	GSH1	NO TF	NO TF	YAP1 (BF > 12)	YAP1 (BF > 12)	YAP1 (BF > 12)
Cluster 18	AAD14	NO TF	NO TF	YAP1 (BF > 12)	YAP1 (BF > 12)	YAP1 (BF > 12)
	OYE2	NO TF	NO TF	YAP1 (BF > 12)	YAP1 (BF > 12)	YAP1 (BF > 12)
	ATR1	NO TF	NO TF	YAP1 (BF > 12)	YAP1 (BF > 12)	YAP1 (BF > 12)
	GTT2	NO TF	NO TF	YAP1 (BF > 12)	YAP1 (BF > 12)	YAP1 (BF > 12)
	YLR460C	NO TF	NO TF	YAP1 (BF > 12)	YAP1 (BF > 12)	YAP1 (BF > 12)
Cluster 7	GRE2	NO TF	NO TF	YAP1 (BF > 3)	YAP1 (BF > 12)	YAP1 (BF > 12)
	YCR102C	NO TF	NO TF	YAP1 (BF > 3)	YAP1 (BF > 12)	YAP1 (BF > 12)
	YML131W	NO TF	NO TF	YAP1 (BF > 3)	YAP1 (BF > 12)	YAP1 (BF > 12)
Cluster2	YCP4	NO TF	NO TF	NO TF	YAP1 (BF > 12)	YAP1 (BF > 12)
	SFA1	NO TF	NO TF	NO TF	YAP1 (BF > 12)	YAP1 (BF > 12)
	PST2	NO TF	NO TF	NO TF	YAP1 (BF > 12)	YAP1 (BF > 12)
	RIB3	NO TF	NO TF	NO TF	YAP1 (BF > 12)	YAP1 (BF > 12)
	TRX2	NO TF	NO TF	NO TF	YAP1 (BF > 12)	YAP1 (BF > 12)
	ECM14	NO TF	NO TF	NO TF	YAP1 (BF > 12)	YAP1 (BF > 12)
	GND1	NO TF	NO TF	NO TF	YAP1 (BF > 12)	YAP1 (BF > 12)
	ZWF1	NO TF	NO TF	NO TF	YAP1 (BF > 12)	YAP1 (BF > 12)
	OYE3	NO TF	NO TF	NO TF	YAP1 (BF > 12)	YAP1 (BF > 12)
	AFG1	NO TF	NO TF	NO TF	YAP1 (BF > 12)	YAP1 (BF > 12)
	YGL114W	NO TF	NO TF	NO TF	YAP1 (BF > 12)	YAP1 (BF > 12)
	CCS1	NO TF	NO TF	NO TF	YAP1 (BF > 12)	YAP1 (BF > 12)
	YMR178W	NO TF	NO TF	NO TF	YAP1 (BF > 12)	YAP1 (BF > 12)
Cluster 8	FLR1	NO TF	NO TF	NO TF	YAP1 (BF > 12)	YAP1 (BF > 12)
	FRM2	NO TF	NO TF	NO TF	YAP1 (BF > 12)	YAP1 (BF > 12)
Cluster 9	ALD6	NO TF	NO TF	NO TF	YAP1 (BF > 12)	YAP1 (BF > 12)
	CSM4	NO TF	NO TF	NO TF	YAP1 (BF > 12)	YAP1 (BF > 12)
	AAD6	NO TF	NO TF	NO TF	YAP1 (BF > 12)	YAP1 (BF > 12)
	AAD16	NO TF	NO TF	NO TF	YAP1 (BF > 12)	YAP1 (BF > 12)
Cluster 17	YKL071W	NO TF	NO TF	NO TF	YAP1 (BF > 12)	YAP1 (BF > 12)
	ECM4	NO TF	NO TF	NO TF	YAP1 (BF > 12)	YAP1 (BF > 12)
	ALD4	NO TF	NO TF	NO TF	YAP1 (BF > 12)	YAP1 (BF > 12)
Cluster 13	SNG1	NO TF	NO TF	NO TF	YAP1 (BF > 3) + YRR1 (BF > 3)	YAP1 (BF > 3) + YRR1 (BF > 3)
	YLL056C	NO TF	NO TF	NO TF	YAP1 (BF > 3) + YRR1 (BF > 3)	YAP1 (BF > 3) + YRR1 (BF > 3)
Cluster 5	LAP4	NO TF	NO TF	NO TF	NO TF	YAP1 (BF > 12) + PDR1 (BF > 3)
	MRS4	NO TF	NO TF	NO TF	NO TF	YAP1 (BF > 12) + PDR1 (BF > 3)
	MET17	NO TF	NO TF	NO TF	NO TF	YAP1 (BF > 12) + PDR1 (BF > 3)
	MBF1	NO TF	NO TF	NO TF	NO TF	YAP1 (BF > 12) + PDR1 (BF > 3)
	SIS1	NO TF	NO TF	NO TF	NO TF	YAP1 (BF > 12) + PDR1 (BF > 3)
	STI1	NO TF	NO TF	NO TF	NO TF	YAP1 (BF > 12) + PDR1 (BF > 3)
	YPR027C	NO TF	NO TF	NO TF	NO TF	YAP1 (BF > 12) + PDR1 (BF > 3)
	ERO1	NO TF	NO TF	NO TF	NO TF	YAP1 (BF > 12) + PDR1 (BF > 3)
	NCE103	NO TF	NO TF	NO TF	NO TF	YAP1 (BF > 12) + PDR1 (BF > 3)
Cluster 6	YGL117W	NO TF	NO TF	NO TF	NO TF	YAP1 (BF > 12) + PDR1 (BF > 3) + PDR3 (BF > 3)
	YMR315W	NO TF	NO TF	NO TF	NO TF	YAP1 (BF > 12) + PDR1 (BF > 3) + PDR3 (BF > 3)
	DLD3	NO TF	NO TF	NO TF	NO TF	YAP1 (BF > 12) + PDR1 (BF > 3) + PDR3 (BF > 3)
	YIL032C	NO TF	NO TF	NO TF	NO TF	YAP1 (BF > 12) + PDR1 (BF > 3) + PDR3 (BF > 3)
	YKL070W	NO TF	NO TF	NO TF	NO TF	YAP1 (BF > 12) + PDR1 (BF > 3) + PDR3 (BF > 3)
	YKL123W	NO TF	NO TF	NO TF	NO TF	YAP1 (BF > 12) + PDR1 (BF > 3) + PDR3 (BF > 3)
	OMA1	NO TF	NO TF	NO TF	NO TF	YAP1 (BF > 12) + PDR1 (BF > 3) + PDR3 (BF > 3)
	GLR1	NO TF	NO TF	NO TF	NO TF	YAP1 (BF > 12) + PDR1 (BF > 3) + PDR3 (BF > 3)
	CDD1	NO TF	NO TF	NO TF	NO TF	YAP1 (BF > 12) + PDR1 (BF > 3) + PDR3 (BF > 3)
	AIF1	NO TF	NO TF	NO TF	NO TF	YAP1 (BF > 12) + PDR1 (BF > 3) + PDR3 (BF > 3)
Cluster 3	HXT4	NO TF	NO TF	NO TF	NO TF	NO TF
	VHR1	NO TF	NO TF	NO TF	NO TF	NO TF
	TPO1	NO TF	NO TF	NO TF	NO TF	NO TF
Cluster 11	SNQ2	NO TF	NO TF	NO TF	NO TF	NO TF
	RTN2	NO TF	NO TF	NO TF	NO TF	NO TF
	PDR5	NO TF	NO TF	NO TF	NO TF	NO TF
Cluster 4	CUP1-1	NO TF	NO TF	NO TF	NO TF	NO TF
	ZPR1	NO TF	NO TF	NO TF	NO TF	NO TF
	CPR6	NO TF	NO TF	NO TF	NO TF	NO TF
	STE20	NO TF	NO TF	NO TF	NO TF	NO TF
	CUP1-2	NO TF	NO TF	NO TF	NO TF	NO TF
Cluster 10	YCR101C	NO TF	NO TF	NO TF	NO TF	NO TF
Cluster 12	FSP2	NO TF	NO TF	NO TF	NO TF	NO TF
Cluster 14	BTN2	NO TF	NO TF	NO TF	NO TF	NO TF
Cluster 15	YLR346C	NO TF	NO TF	NO TF	NO TF	NO TF
Cluster 16	YIL167W	NO TF	NO TF	NO TF	NO TF	NO TF
